# Supplementary material for: Causal associations between abdominal obesity, dietary patterns, and intervertebral disc degeneration: a bidirectional two-sample Mendelian randomization study with clinical validation
Source: Front Med (Lausanne). 2026 Feb 4;13:1763791. doi: 10.3389/fmed.2026.1763791 (PMC12913164; doi:10.3389/fmed.2026.1763791)
Supplement: Supplementary file 1 [file Data_Sheet_1.xlsx]

## Sheet: Table S1
Table S1 Pleiotropy among the SNPs
id.exposure	exposure	id.outcome	outcome	egger_intercept	se	pval
ukb-e-21001_CSA	Body mass index (BMI)	finngen_R10_M13_INTERVERTEB	Other intervertebral disc disorders	-0.00898207	0.00599039	0.1502
ukb-e-21001_MID	Body mass index (BMI)	finngen_R10_M13_INTERVERTEB	Other intervertebral disc disorders	0.0031545	0.00634573	0.623458
ukb-e-23104_CSA	Body mass index (BMI)	finngen_R10_M13_INTERVERTEB	Other intervertebral disc disorders	-0.00376425	0.00492263	0.451346
ukb-e-23104_MID	Body mass index (BMI)	finngen_R10_M13_INTERVERTEB	Other intervertebral disc disorders	0.00594817	0.00574436	0.312804
ebi-a-GCST90016672	Abdominal subcutaneous adipose tissue volume	finngen_R10_M13_INTERVERTEB	Other intervertebral disc disorders	-0.0289467	0.0265854	0.472946
ieu-a-73	Waist-to-hip ratio	finngen_R10_M13_INTERVERTEB	Other intervertebral disc disorders	-0.00697238	0.00594918	0.244637
ieu-a-75	Waist-to-hip ratio	finngen_R10_M13_INTERVERTEB	Other intervertebral disc disorders	-0.00928949	0.00585612	0.117931
ieu-a-102	Waist circumference	finngen_R10_M13_INTERVERTEB	Other intervertebral disc disorders	-0.0272976	0.0199296	0.264296
ieu-a-103	Waist circumference	finngen_R10_M13_INTERVERTEB	Other intervertebral disc disorders	-0.0556846	0.0603356	0.525507
ukb-e-49_AFR	Hip circumference	finngen_R10_M13_INTERVERTEB	Other intervertebral disc disorders	0.00182116	0.00749428	0.811525
ukb-e-49_EAS	Hip circumference	finngen_R10_M13_INTERVERTEB	Other intervertebral disc disorders	0.00467759	0.00977368	0.664946
ukb-e-49_MID	Hip circumference	finngen_R10_M13_INTERVERTEB	Other intervertebral disc disorders	-0.00289371	0.00579143	0.621687
ebi-a-GCST90095035	Waist-to-hip ratio adjusted for BMI	finngen_R10_M13_INTERVERTEB	Other intervertebral disc disorders	0.00221815	0.00614255	0.720389
finngen_R10_M13_INTERVERTEB	Other intervertebral disc disorders	ukb-e-21001_CSA	Body mass index (BMI)	-0.0168528	0.0139503	0.23449
finngen_R10_M13_INTERVERTEB	Other intervertebral disc disorders	ukb-e-21001_MID	Body mass index (BMI)	0.00432056	0.0329574	0.896391
finngen_R10_M13_INTERVERTEB	Other intervertebral disc disorders	ukb-e-23104_CSA	Body mass index (BMI)	-0.0115261	0.0139537	0.413947
finngen_R10_M13_INTERVERTEB	Other intervertebral disc disorders	ukb-e-23104_MID	Body mass index (BMI)	0.00762319	0.0334365	0.820877
finngen_R10_M13_INTERVERTEB	Other intervertebral disc disorders	ebi-a-GCST90016672	Abdominal subcutaneous adipose tissue volume	0.00559769	0.00668746	0.407802
finngen_R10_M13_INTERVERTEB	Other intervertebral disc disorders	ieu-a-73	Waist-to-hip ratio	-0.000904624	0.00732733	0.902816
finngen_R10_M13_INTERVERTEB	Other intervertebral disc disorders	ieu-a-75	Waist-to-hip ratio	-0.00761239	0.00826121	0.366375
finngen_R10_M13_INTERVERTEB	Other intervertebral disc disorders	ieu-a-102	Waist circumference	0.00305143	0.00991255	0.760978
finngen_R10_M13_INTERVERTEB	Other intervertebral disc disorders	ieu-a-103	Waist circumference	-0.00612683	0.00865967	0.486355
finngen_R10_M13_INTERVERTEB	Other intervertebral disc disorders	ukb-e-49_AFR	Hip circumference	-0.00778874	0.0200559	0.700177
finngen_R10_M13_INTERVERTEB	Other intervertebral disc disorders	ukb-e-49_EAS	Hip circumference	0.00891231	0.0286028	0.757374
finngen_R10_M13_INTERVERTEB	Other intervertebral disc disorders	ukb-e-49_MID	Hip circumference	0.0401889	0.0344486	0.250628
finngen_R10_M13_INTERVERTEB	Other intervertebral disc disorders	ebi-a-GCST90095035	Waist-to-hip ratio adjusted for BMI	-0.00058996	0.00803542	0.941915
ukb-b-5779	Alcohol intake frequency.	finngen_R10_M13_INTERVERTEB	Other intervertebral disc disorders	-0.0015689	0.00234278	0.503607
ukb-b-3460	Alcohol intake versus 10 years previously	finngen_R10_M13_INTERVERTEB	Other intervertebral disc disorders	0.00414687	0.00353184	0.243245
ukb-b-4070	Apple intake	finngen_R10_M13_INTERVERTEB	Other intervertebral disc disorders	0.00422951	0.00598532	0.486591
ukb-b-18788	Cereal bar intake	finngen_R10_M13_INTERVERTEB	Other intervertebral disc disorders	-0.00430727	0.00496612	0.396048
ukb-b-447	Danish pastry intake	finngen_R10_M13_INTERVERTEB	Other intervertebral disc disorders	0.00454269	0.00691102	0.516545
ukb-b-16576	Dried fruit intake	finngen_R10_M13_INTERVERTEB	Other intervertebral disc disorders	0.00245188	0.00351864	0.486755
ukb-b-19142	Espresso intake	finngen_R10_M13_INTERVERTEB	Other intervertebral disc disorders	0.000119712	0.00412521	0.976956
ukb-b-4043	Mushroom intake	finngen_R10_M13_INTERVERTEB	Other intervertebral disc disorders	-0.00355287	0.00525044	0.505995
ukb-b-18659	Other fruit intake	finngen_R10_M13_INTERVERTEB	Other intervertebral disc disorders	0.00215606	0.00451641	0.635974
ukb-b-29	Porridge intake	finngen_R10_M13_INTERVERTEB	Other intervertebral disc disorders	-0.00102685	0.00641206	0.874166
ukb-b-3291	Standard tea intake	finngen_R10_M13_INTERVERTEB	Other intervertebral disc disorders	-0.00997786	0.00654695	0.139126
ukb-b-5427	White fish intake	finngen_R10_M13_INTERVERTEB	Other intervertebral disc disorders	0.00489522	0.00685372	0.488738
ukb-b-14746	Lobster/crab intake	finngen_R10_M13_INTERVERTEB	Other intervertebral disc disorders	-0.000864377	0.00397212	0.828293
finngen_R10_M13_INTERVERTEB	Other intervertebral disc disorders	ukb-b-14746	Lobster/crab intake	-0.000307273	0.00055651	0.584084
finngen_R10_M13_INTERVERTEB	Other intervertebral disc disorders	ukb-b-16576	Dried fruit intake	0.00275686	0.00202371	0.181131
finngen_R10_M13_INTERVERTEB	Other intervertebral disc disorders	ukb-b-18659	Other fruit intake	-0.00205698	0.00269191	0.449505
finngen_R10_M13_INTERVERTEB	Other intervertebral disc disorders	ukb-b-18788	Cereal bar intake	-0.00415348	0.00373621	0.273259
finngen_R10_M13_INTERVERTEB	Other intervertebral disc disorders	ukb-b-19142	Espresso intake	-0.000957749	0.00255396	0.709742
finngen_R10_M13_INTERVERTEB	Other intervertebral disc disorders	ukb-b-29	Porridge intake	-0.00122017	0.00416942	0.771384
finngen_R10_M13_INTERVERTEB	Other intervertebral disc disorders	ukb-b-3291	Standard tea intake	-0.547863	0.928327	0.558575
finngen_R10_M13_INTERVERTEB	Other intervertebral disc disorders	ukb-b-3460	Alcohol intake versus 10 years previously	0.00248924	0.0017054	0.152612
finngen_R10_M13_INTERVERTEB	Other intervertebral disc disorders	ukb-b-4043	Mushroom intake	-0.00133469	0.00442985	0.764833
finngen_R10_M13_INTERVERTEB	Other intervertebral disc disorders	ukb-b-4070	Apple intake	0.00336838	0.00535653	0.533219
finngen_R10_M13_INTERVERTEB	Other intervertebral disc disorders	ukb-b-447	Danish pastry intake	0.000940258	0.00142393	0.513028
finngen_R10_M13_INTERVERTEB	Other intervertebral disc disorders	ukb-b-5427	White fish intake	0.000957102	0.00221975	0.668778
finngen_R10_M13_INTERVERTEB	Other intervertebral disc disorders	ukb-b-5779	Alcohol intake frequency.	0.000534832	0.00510625	0.917132

## Sheet: Table S2
Table S1 Association of BMI with IVDD
exposure.id	exposure	outcome.id	outcome	method	nsnp	b	se	pval	lo_ci	up_ci	or	or_lci95	or_uci95
ukb-e-21001_MID	Body mass index (BMI)	finngen_R10_M13_INTERVERTEB	Other intervertebral disc disorders	MR Egger	27	-0.0191364	0.0210933	0.37295	-0.0604793	0.0222065	0.981046	0.941313	1.02245
ukb-e-21001_MID	Body mass index (BMI)	finngen_R10_M13_INTERVERTEB	Other intervertebral disc disorders	Weighted median	27	-0.010696	0.0121568	0.378947	-0.0345233	0.0131313	0.989361	0.966066	1.01322
ukb-e-21001_MID	Body mass index (BMI)	finngen_R10_M13_INTERVERTEB	Other intervertebral disc disorders	Inverse variance weighted	27	-0.00962805	0.00876251	0.271865	-0.0268026	0.00754646	0.990418	0.973553	1.00758
ukb-e-21001_MID	Body mass index (BMI)	finngen_R10_M13_INTERVERTEB	Other intervertebral disc disorders	Simple mode	27	-0.0133321	0.0227262	0.562507	-0.0578755	0.0312113	0.986756	0.943767	1.0317
ukb-e-21001_MID	Body mass index (BMI)	finngen_R10_M13_INTERVERTEB	Other intervertebral disc disorders	Weighted mode	27	-0.0152585	0.0151874	0.324309	-0.0450259	0.0145088	0.984857	0.955973	1.01461
ukb-e-23104_CSA	Body mass index (BMI)	finngen_R10_M13_INTERVERTEB	Other intervertebral disc disorders	MR Egger	28	-0.00325671	0.0392666	0.934536	-0.0802192	0.0737058	0.996749	0.922914	1.07649
ukb-e-23104_CSA	Body mass index (BMI)	finngen_R10_M13_INTERVERTEB	Other intervertebral disc disorders	Weighted median	28	-0.00473558	0.0274796	0.863178	-0.0585957	0.0491245	0.995276	0.943088	1.05035
ukb-e-23104_CSA	Body mass index (BMI)	finngen_R10_M13_INTERVERTEB	Other intervertebral disc disorders	Inverse variance weighted	28	-0.0283301	0.0214371	0.18632	-0.0703468	0.0136866	0.972067	0.932071	1.01378
ukb-e-23104_CSA	Body mass index (BMI)	finngen_R10_M13_INTERVERTEB	Other intervertebral disc disorders	Simple mode	28	-0.0230238	0.0411926	0.580816	-0.103761	0.0577137	0.977239	0.90144	1.05941
ukb-e-23104_CSA	Body mass index (BMI)	finngen_R10_M13_INTERVERTEB	Other intervertebral disc disorders	Weighted mode	28	-0.00239499	0.0280922	0.932688	-0.0574556	0.0526656	0.997608	0.944164	1.05408
ukb-e-23104_MID	Body mass index (BMI)	finngen_R10_M13_INTERVERTEB	Other intervertebral disc disorders	MR Egger	22	-0.028432	0.0197975	0.166419	-0.067235	0.010371	0.971968	0.934975	1.01042
ukb-e-23104_MID	Body mass index (BMI)	finngen_R10_M13_INTERVERTEB	Other intervertebral disc disorders	Weighted median	22	-0.0104647	0.0123358	0.39626	-0.0346428	0.0137134	0.98959	0.96595	1.01381
ukb-e-23104_MID	Body mass index (BMI)	finngen_R10_M13_INTERVERTEB	Other intervertebral disc disorders	Inverse variance weighted	22	-0.00988491	0.00843291	0.241123	-0.0264134	0.00664359	0.990164	0.973932	1.00667
ukb-e-23104_MID	Body mass index (BMI)	finngen_R10_M13_INTERVERTEB	Other intervertebral disc disorders	Simple mode	22	-0.007204	0.0213932	0.739653	-0.0491347	0.0347267	0.992822	0.952053	1.03534
ukb-e-23104_MID	Body mass index (BMI)	finngen_R10_M13_INTERVERTEB	Other intervertebral disc disorders	Weighted mode	22	-0.00994395	0.0155559	0.52958	-0.0404336	0.0205457	0.990105	0.960373	1.02076
ukb-e-21001_CSA	Body mass index (BMI)	finngen_R10_M13_INTERVERTEB	Other intervertebral disc disorders	MR Egger	21	0.0270976	0.0471039	0.571857	-0.0652261	0.119421	1.02747	0.936856	1.12684
ukb-e-21001_CSA	Body mass index (BMI)	finngen_R10_M13_INTERVERTEB	Other intervertebral disc disorders	Weighted median	21	-3.65592e-05	0.0321596	0.999093	-0.0630693	0.0629962	0.999963	0.938878	1.06502
ukb-e-21001_CSA	Body mass index (BMI)	finngen_R10_M13_INTERVERTEB	Other intervertebral disc disorders	Inverse variance weighted	21	-0.0322692	0.0263018	0.219866	-0.0838206	0.0192823	0.968246	0.919596	1.01947
ukb-e-21001_CSA	Body mass index (BMI)	finngen_R10_M13_INTERVERTEB	Other intervertebral disc disorders	Simple mode	21	-0.00514718	0.04741	0.914627	-0.0980707	0.0877764	0.994866	0.906585	1.09174
ukb-e-21001_CSA	Body mass index (BMI)	finngen_R10_M13_INTERVERTEB	Other intervertebral disc disorders	Weighted mode	21	0.00582988	0.031783	0.856309	-0.0564647	0.0681245	1.00585	0.9451	1.0705

## Sheet: Table S3 
Table S3 Association of Waist and Hip Traits with IVDD
id.exposure	exposure	id.outcome	outcome	method	Q	Q_df	Q_pval
ukb-e-21001_CSA	Body mass index (BMI)	finngen_R10_M13_INTERVERTEB	Other intervertebral disc disorders	MR Egger	26.4599	19	0.117876
ukb-e-21001_CSA	Body mass index (BMI)	finngen_R10_M13_INTERVERTEB	Other intervertebral disc disorders	Inverse variance weighted	29.5909	20	0.0767601
ukb-e-21001_MID	Body mass index (BMI)	finngen_R10_M13_INTERVERTEB	Other intervertebral disc disorders	MR Egger	31.4438	25	0.17474
ukb-e-21001_MID	Body mass index (BMI)	finngen_R10_M13_INTERVERTEB	Other intervertebral disc disorders	Inverse variance weighted	31.7547	26	0.201358
ukb-e-23104_CSA	Body mass index (BMI)	finngen_R10_M13_INTERVERTEB	Other intervertebral disc disorders	MR Egger	35.4901	26	0.101452
ukb-e-23104_CSA	Body mass index (BMI)	finngen_R10_M13_INTERVERTEB	Other intervertebral disc disorders	Inverse variance weighted	36.2883	27	0.109138
ukb-e-23104_MID	Body mass index (BMI)	finngen_R10_M13_INTERVERTEB	Other intervertebral disc disorders	MR Egger	18.4321	20	0.558968
ukb-e-23104_MID	Body mass index (BMI)	finngen_R10_M13_INTERVERTEB	Other intervertebral disc disorders	Inverse variance weighted	19.5043	21	0.552824
ebi-a-GCST90016672	Abdominal subcutaneous adipose tissue volume	finngen_R10_M13_INTERVERTEB	Other intervertebral disc disorders	MR Egger	0.0502444	1	0.822639
ebi-a-GCST90016672	Abdominal subcutaneous adipose tissue volume	finngen_R10_M13_INTERVERTEB	Other intervertebral disc disorders	Inverse variance weighted	1.23577	2	0.539082
ieu-a-73	Waist-to-hip ratio	finngen_R10_M13_INTERVERTEB	Other intervertebral disc disorders	MR Egger	221.105	81	6.13956e-15
ieu-a-73	Waist-to-hip ratio	finngen_R10_M13_INTERVERTEB	Other intervertebral disc disorders	Inverse variance weighted	224.854	82	3.05166e-15
ieu-a-75	Waist-to-hip ratio	finngen_R10_M13_INTERVERTEB	Other intervertebral disc disorders	MR Egger	122.554	60	3.47133e-06
ieu-a-75	Waist-to-hip ratio	finngen_R10_M13_INTERVERTEB	Other intervertebral disc disorders	Inverse variance weighted	127.693	61	1.25755e-06
ieu-a-102	Waist circumference	finngen_R10_M13_INTERVERTEB	Other intervertebral disc disorders	MR Egger	1.2003	3	0.752933
ieu-a-102	Waist circumference	finngen_R10_M13_INTERVERTEB	Other intervertebral disc disorders	Inverse variance weighted	3.07638	4	0.545125
ieu-a-103	Waist circumference	finngen_R10_M13_INTERVERTEB	Other intervertebral disc disorders	MR Egger	1.55833	1	0.21191
ieu-a-103	Waist circumference	finngen_R10_M13_INTERVERTEB	Other intervertebral disc disorders	Inverse variance weighted	2.88567	2	0.236258
ukb-e-49_AFR	Hip circumference	finngen_R10_M13_INTERVERTEB	Other intervertebral disc disorders	MR Egger	19.3366	14	0.152481
ukb-e-49_AFR	Hip circumference	finngen_R10_M13_INTERVERTEB	Other intervertebral disc disorders	Inverse variance weighted	19.4182	15	0.195405
ukb-e-49_EAS	Hip circumference	finngen_R10_M13_INTERVERTEB	Other intervertebral disc disorders	MR Egger	4.10876	3	0.249957
ukb-e-49_EAS	Hip circumference	finngen_R10_M13_INTERVERTEB	Other intervertebral disc disorders	Inverse variance weighted	4.42246	4	0.351841
ukb-e-49_MID	Hip circumference	finngen_R10_M13_INTERVERTEB	Other intervertebral disc disorders	MR Egger	36.9253	25	0.0586854
ukb-e-49_MID	Hip circumference	finngen_R10_M13_INTERVERTEB	Other intervertebral disc disorders	Inverse variance weighted	37.2941	26	0.070313
ebi-a-GCST90095035	Waist-to-hip ratio adjusted for BMI	finngen_R10_M13_INTERVERTEB	Other intervertebral disc disorders	MR Egger	34.9127	32	0.331262
ebi-a-GCST90095035	Waist-to-hip ratio adjusted for BMI	finngen_R10_M13_INTERVERTEB	Other intervertebral disc disorders	Inverse variance weighted	35.0549	33	0.370837
finngen_R10_M13_INTERVERTEB	Other intervertebral disc disorders	ukb-e-21001_CSA	Body mass index (BMI)	MR Egger	30.2833	38	0.809328
finngen_R10_M13_INTERVERTEB	Other intervertebral disc disorders	ukb-e-21001_CSA	Body mass index (BMI)	Inverse variance weighted	31.7427	39	0.788796
finngen_R10_M13_INTERVERTEB	Other intervertebral disc disorders	ukb-e-21001_MID	Body mass index (BMI)	MR Egger	28.1948	38	0.877168
finngen_R10_M13_INTERVERTEB	Other intervertebral disc disorders	ukb-e-21001_MID	Body mass index (BMI)	Inverse variance weighted	28.212	39	0.8996
finngen_R10_M13_INTERVERTEB	Other intervertebral disc disorders	ukb-e-23104_CSA	Body mass index (BMI)	MR Egger	26.3829	38	0.922284
finngen_R10_M13_INTERVERTEB	Other intervertebral disc disorders	ukb-e-23104_CSA	Body mass index (BMI)	Inverse variance weighted	27.0652	39	0.925484
finngen_R10_M13_INTERVERTEB	Other intervertebral disc disorders	ukb-e-23104_MID	Body mass index (BMI)	MR Egger	28.5694	38	0.866221
finngen_R10_M13_INTERVERTEB	Other intervertebral disc disorders	ukb-e-23104_MID	Body mass index (BMI)	Inverse variance weighted	28.6213	39	0.889136
finngen_R10_M13_INTERVERTEB	Other intervertebral disc disorders	ebi-a-GCST90016672	Abdominal subcutaneous adipose tissue volume	MR Egger	39.7268	38	0.393027
finngen_R10_M13_INTERVERTEB	Other intervertebral disc disorders	ebi-a-GCST90016672	Abdominal subcutaneous adipose tissue volume	Inverse variance weighted	40.4593	39	0.405723
finngen_R10_M13_INTERVERTEB	Other intervertebral disc disorders	ieu-a-73	Waist-to-hip ratio	MR Egger	50.6458	23	0.000757499
finngen_R10_M13_INTERVERTEB	Other intervertebral disc disorders	ieu-a-73	Waist-to-hip ratio	Inverse variance weighted	50.6793	24	0.00115948
finngen_R10_M13_INTERVERTEB	Other intervertebral disc disorders	ieu-a-75	Waist-to-hip ratio	MR Egger	41.5886	23	0.0101336
finngen_R10_M13_INTERVERTEB	Other intervertebral disc disorders	ieu-a-75	Waist-to-hip ratio	Inverse variance weighted	43.1239	24	0.00962809
finngen_R10_M13_INTERVERTEB	Other intervertebral disc disorders	ieu-a-102	Waist circumference	MR Egger	28.8227	23	0.186261
finngen_R10_M13_INTERVERTEB	Other intervertebral disc disorders	ieu-a-102	Waist circumference	Inverse variance weighted	28.9414	24	0.222344
finngen_R10_M13_INTERVERTEB	Other intervertebral disc disorders	ieu-a-103	Waist circumference	MR Egger	24.7266	23	0.364532
finngen_R10_M13_INTERVERTEB	Other intervertebral disc disorders	ieu-a-103	Waist circumference	Inverse variance weighted	25.2648	24	0.391488
finngen_R10_M13_INTERVERTEB	Other intervertebral disc disorders	ukb-e-49_AFR	Hip circumference	MR Egger	25.2809	34	0.860247
finngen_R10_M13_INTERVERTEB	Other intervertebral disc disorders	ukb-e-49_AFR	Hip circumference	Inverse variance weighted	25.4317	35	0.882327
finngen_R10_M13_INTERVERTEB	Other intervertebral disc disorders	ukb-e-49_EAS	Hip circumference	MR Egger	24.4156	32	0.828986
finngen_R10_M13_INTERVERTEB	Other intervertebral disc disorders	ukb-e-49_EAS	Hip circumference	Inverse variance weighted	24.5127	33	0.85693
finngen_R10_M13_INTERVERTEB	Other intervertebral disc disorders	ukb-e-49_MID	Hip circumference	MR Egger	27.9508	38	0.884002
finngen_R10_M13_INTERVERTEB	Other intervertebral disc disorders	ukb-e-49_MID	Hip circumference	Inverse variance weighted	29.3118	39	0.870026
finngen_R10_M13_INTERVERTEB	Other intervertebral disc disorders	ebi-a-GCST90095035	Waist-to-hip ratio adjusted for BMI	MR Egger	40.8941	33	0.162519
finngen_R10_M13_INTERVERTEB	Other intervertebral disc disorders	ebi-a-GCST90095035	Waist-to-hip ratio adjusted for BMI	Inverse variance weighted	40.9007	34	0.193305
ukb-b-5779	Alcohol intake frequency.	finngen_R10_M13_INTERVERTEB	Other intervertebral disc disorders	MR Egger	546.386	286	1.6478e-18
ukb-b-5779	Alcohol intake frequency.	finngen_R10_M13_INTERVERTEB	Other intervertebral disc disorders	Inverse variance weighted	547.243	287	1.8607e-18
ukb-b-3460	Alcohol intake versus 10 years previously	finngen_R10_M13_INTERVERTEB	Other intervertebral disc disorders	MR Egger	126.687	96	0.0196151
ukb-b-3460	Alcohol intake versus 10 years previously	finngen_R10_M13_INTERVERTEB	Other intervertebral disc disorders	Inverse variance weighted	128.506	97	0.017785
ukb-b-4070	Apple intake	finngen_R10_M13_INTERVERTEB	Other intervertebral disc disorders	MR Egger	18.3043	24	0.788004
ukb-b-4070	Apple intake	finngen_R10_M13_INTERVERTEB	Other intervertebral disc disorders	Inverse variance weighted	18.8036	25	0.806439
ukb-b-447	Cereal bar intake	finngen_R10_M13_INTERVERTEB	Other intervertebral disc disorders	MR Egger	23.8353	20	0.249662
ukb-b-447	Cereal bar intake	finngen_R10_M13_INTERVERTEB	Other intervertebral disc disorders	Inverse variance weighted	24.7318	21	0.258968
ukb-b-447	Danish pastry intake	finngen_R10_M13_INTERVERTEB	Other intervertebral disc disorders	MR Egger	24.1691	27	0.620923
ukb-b-447	Danish pastry intake	finngen_R10_M13_INTERVERTEB	Other intervertebral disc disorders	Inverse variance weighted	24.6011	28	0.649448
ukb-b-16576	Dried fruit intake	finngen_R10_M13_INTERVERTEB	Other intervertebral disc disorders	MR Egger	404.508	192	3.02224e-17
ukb-b-16576	Dried fruit intake	finngen_R10_M13_INTERVERTEB	Other intervertebral disc disorders	Inverse variance weighted	405.531	193	3.36014e-17
ukb-b-19142	Espresso intake	finngen_R10_M13_INTERVERTEB	Other intervertebral disc disorders	MR Egger	69.2483	54	0.0791153
ukb-b-19142	Espresso intake	finngen_R10_M13_INTERVERTEB	Other intervertebral disc disorders	Inverse variance weighted	69.2494	55	0.0936338
ukb-b-14746	Lobster/crab intake	finngen_R10_M13_INTERVERTEB	Other intervertebral disc disorders	MR Egger	87.0489	79	0.250654
ukb-b-14746	Lobster/crab intake	finngen_R10_M13_INTERVERTEB	Other intervertebral disc disorders	Inverse variance weighted	87.1011	80	0.274937
ukb-b-4043	Mushroom intake	finngen_R10_M13_INTERVERTEB	Other intervertebral disc disorders	MR Egger	23.5344	21	0.316162
ukb-b-4043	Mushroom intake	finngen_R10_M13_INTERVERTEB	Other intervertebral disc disorders	Inverse variance weighted	24.0475	22	0.344744
ukb-b-18659	Other fruit intake	finngen_R10_M13_INTERVERTEB	Other intervertebral disc disorders	MR Egger	35.2742	36	0.502918
ukb-b-18659	Other fruit intake	finngen_R10_M13_INTERVERTEB	Other intervertebral disc disorders	Inverse variance weighted	35.5021	37	0.539301
ukb-b-29	Porridge intake	ukb-e-21001_CSA	Body mass index (BMI)	MR Egger	22.1434	23	0.511608
ukb-b-29	Porridge intake	ukb-e-21001_CSA	Body mass index (BMI)	Inverse variance weighted	22.1691	24	0.569176
ukb-b-3291	Standard tea intake	ukb-e-21001_MID	Body mass index (BMI)	MR Egger	43.3079	27	0.0243457
ukb-b-3291	Standard tea intake	ukb-e-21001_MID	Body mass index (BMI)	Inverse variance weighted	47.0336	28	0.0135876
ukb-b-5427	White fish intake	ukb-e-23104_CSA	Body mass index (BMI)	MR Egger	14.1334	12	0.292272
ukb-b-5427	White fish intake	ukb-e-23104_CSA	Body mass index (BMI)	Inverse variance weighted	14.7342	13	0.324237
finngen_R10_M13_INTERVERTEB	Other intervertebral disc disorders	ukb-b-5779	Alcohol intake frequency.	MR Egger	129.605	38	6.26474e-12
finngen_R10_M13_INTERVERTEB	Other intervertebral disc disorders	ukb-b-5779	Alcohol intake frequency.	Inverse variance weighted	129.642	39	1.16098e-11
finngen_R10_M13_INTERVERTEB	Other intervertebral disc disorders	ukb-b-3460	Alcohol intake versus 10 years previously	MR Egger	53.3663	38	0.050163
finngen_R10_M13_INTERVERTEB	Other intervertebral disc disorders	ukb-b-3460	Alcohol intake versus 10 years previously	Inverse variance weighted	56.3583	39	0.0355299
finngen_R10_M13_INTERVERTEB	Other intervertebral disc disorders	ukb-b-4070	Apple intake	MR Egger	33.4058	38	0.681714
finngen_R10_M13_INTERVERTEB	Other intervertebral disc disorders	ukb-b-4070	Apple intake	Inverse variance weighted	33.8013	39	0.705605
finngen_R10_M13_INTERVERTEB	Other intervertebral disc disorders	ukb-b-18788	Cereal bar intake	MR Egger	29.2135	38	0.846123
finngen_R10_M13_INTERVERTEB	Other intervertebral disc disorders	ukb-b-18788	Cereal bar intake	Inverse variance weighted	30.4493	39	0.834621
finngen_R10_M13_INTERVERTEB	Other intervertebral disc disorders	ukb-b-447	Danish pastry intake	MR Egger	35.5532	38	0.583146
finngen_R10_M13_INTERVERTEB	Other intervertebral disc disorders	ukb-b-447	Danish pastry intake	Inverse variance weighted	35.9892	39	0.607967
finngen_R10_M13_INTERVERTEB	Other intervertebral disc disorders	ukb-b-16576	Dried fruit intake	MR Egger	66.8623	38	0.00262614
finngen_R10_M13_INTERVERTEB	Other intervertebral disc disorders	ukb-b-16576	Dried fruit intake	Inverse variance weighted	70.1276	39	0.00162646
finngen_R10_M13_INTERVERTEB	Other intervertebral disc disorders	ukb-b-19142	Espresso intake	MR Egger	58.5071	38	0.0178483
finngen_R10_M13_INTERVERTEB	Other intervertebral disc disorders	ukb-b-19142	Espresso intake	Inverse variance weighted	58.7236	39	0.0220929
finngen_R10_M13_INTERVERTEB	Other intervertebral disc disorders	ukb-b-14746	Lobster/crab intake	MR Egger	35.2445	38	0.597554
finngen_R10_M13_INTERVERTEB	Other intervertebral disc disorders	ukb-b-14746	Lobster/crab intake	Inverse variance weighted	35.5494	39	0.62806
finngen_R10_M13_INTERVERTEB	Other intervertebral disc disorders	ukb-b-4043	Mushroom intake	MR Egger	40.5489	38	0.358586
finngen_R10_M13_INTERVERTEB	Other intervertebral disc disorders	ukb-b-4043	Mushroom intake	Inverse variance weighted	40.6458	39	0.397776
finngen_R10_M13_INTERVERTEB	Other intervertebral disc disorders	ukb-b-18659	Other fruit intake	MR Egger	58.3048	38	0.0186312
finngen_R10_M13_INTERVERTEB	Other intervertebral disc disorders	ukb-b-18659	Other fruit intake	Inverse variance weighted	59.2007	39	0.0200137
finngen_R10_M13_INTERVERTEB	Other intervertebral disc disorders	ukb-b-29	Porridge intake	MR Egger	50.9468	38	0.0780595
finngen_R10_M13_INTERVERTEB	Other intervertebral disc disorders	ukb-b-29	Porridge intake	Inverse variance weighted	51.0617	39	0.0934686
finngen_R10_M13_INTERVERTEB	Other intervertebral disc disorders	ukb-b-3291	Standard tea intake	MR Egger	46.5828	38	0.160094
finngen_R10_M13_INTERVERTEB	Other intervertebral disc disorders	ukb-b-3291	Standard tea intake	Inverse variance weighted	47.0097	39	0.177296
finngen_R10_M13_INTERVERTEB	Other intervertebral disc disorders	ukb-b-5427	White fish intake	MR Egger	40.6829	38	0.353115
finngen_R10_M13_INTERVERTEB	Other intervertebral disc disorders	ukb-b-5427	White fish intake	Inverse variance weighted	40.882	39	0.387809

## Sheet: Table S4
Table S4 Heterogeneity among SNPs
exposure.id	exposure	outcome.id	outcome	method	nsnp	b	se	pval	lo_ci	up_ci	or	or_lci95	or_uci95
ebi-a-GCST90016672	Abdominal subcutaneous adipose tissue volume	finngen_R10_M13_INTERVERTEB	Other intervertebral disc disorders	MR Egger	3	0.760765	0.454801	0.343021	-0.130645	1.65217	2.13991	0.877529	5.21832
ebi-a-GCST90016672	Abdominal subcutaneous adipose tissue volume	finngen_R10_M13_INTERVERTEB	Other intervertebral disc disorders	Weighted median	3	0.2923	0.0874105	0.000825825	0.120975	0.463624	1.3395	1.1286	1.58983
ebi-a-GCST90016672	Abdominal subcutaneous adipose tissue volume	finngen_R10_M13_INTERVERTEB	Other intervertebral disc disorders	Inverse variance weighted	3	0.27315	0.079282	0.000570431	0.117757	0.428543	1.3141	1.12497	1.53502
ebi-a-GCST90016672	Abdominal subcutaneous adipose tissue volume	finngen_R10_M13_INTERVERTEB	Other intervertebral disc disorders	Simple mode	3	0.290638	0.121219	0.138671	0.0530476	0.528228	1.33728	1.05448	1.69592
ebi-a-GCST90016672	Abdominal subcutaneous adipose tissue volume	finngen_R10_M13_INTERVERTEB	Other intervertebral disc disorders	Weighted mode	3	0.309434	0.107319	0.102181	0.0990883	0.51978	1.36265	1.10416	1.68166
ieu-a-73	Waist-to-hip ratio	finngen_R10_M13_INTERVERTEB	Other intervertebral disc disorders	MR Egger	83	0.489414	0.273404	0.0771783	-0.0464573	1.02528	1.63136	0.954605	2.78789
ieu-a-73	Waist-to-hip ratio	finngen_R10_M13_INTERVERTEB	Other intervertebral disc disorders	Weighted median	83	0.193958	0.0722642	0.0072744	0.0523203	0.335596	1.21405	1.05371	1.39877
ieu-a-73	Waist-to-hip ratio	finngen_R10_M13_INTERVERTEB	Other intervertebral disc disorders	Inverse variance weighted	83	0.179882	0.070848	0.0111174	0.04102	0.318744	1.19708	1.04187	1.3754
ieu-a-73	Waist-to-hip ratio	finngen_R10_M13_INTERVERTEB	Other intervertebral disc disorders	Simple mode	83	0.205761	0.185576	0.270769	-0.157967	0.569489	1.22846	0.853878	1.76736
ieu-a-73	Waist-to-hip ratio	finngen_R10_M13_INTERVERTEB	Other intervertebral disc disorders	Weighted mode	83	0.244723	0.135111	0.0737603	-0.0200946	0.509541	1.27727	0.980106	1.66453
ieu-a-75	Waist-to-hip ratio	finngen_R10_M13_INTERVERTEB	Other intervertebral disc disorders	MR Egger	62	0.417778	0.194381	0.0356561	0.0367907	0.798765	1.51858	1.03748	2.2228
ieu-a-75	Waist-to-hip ratio	finngen_R10_M13_INTERVERTEB	Other intervertebral disc disorders	Weighted median	62	0.120487	0.057279	0.0354216	0.00821983	0.232753	1.12805	1.00825	1.26207
ieu-a-75	Waist-to-hip ratio	finngen_R10_M13_INTERVERTEB	Other intervertebral disc disorders	Inverse variance weighted	62	0.120588	0.0524487	0.0214964	0.017788	0.223387	1.12816	1.01795	1.2503
ieu-a-75	Waist-to-hip ratio	finngen_R10_M13_INTERVERTEB	Other intervertebral disc disorders	Simple mode	62	0.0668691	0.127659	0.602309	-0.183343	0.317081	1.06916	0.832483	1.37311
ieu-a-75	Waist-to-hip ratio	finngen_R10_M13_INTERVERTEB	Other intervertebral disc disorders	Weighted mode	62	0.122945	0.103446	0.239248	-0.0798101	0.325699	1.13082	0.923292	1.385
ieu-a-102	Waist circumference	finngen_R10_M13_INTERVERTEB	Other intervertebral disc disorders	MR Egger	5	0.59606	0.302086	0.143008	0.00397038	1.18815	1.81495	1.00398	3.281
ieu-a-102	Waist circumference	finngen_R10_M13_INTERVERTEB	Other intervertebral disc disorders	Weighted median	5	0.188981	0.0674942	0.00511086	0.0566926	0.32127	1.20802	1.05833	1.37888
ieu-a-102	Waist circumference	finngen_R10_M13_INTERVERTEB	Other intervertebral disc disorders	Inverse variance weighted	5	0.189484	0.0560828	0.000728416	0.0795621	0.299407	1.20863	1.08281	1.34906
ieu-a-102	Waist circumference	finngen_R10_M13_INTERVERTEB	Other intervertebral disc disorders	Simple mode	5	0.197114	0.101909	0.125206	-0.00262692	0.396856	1.21788	0.997377	1.48714
ieu-a-102	Waist circumference	finngen_R10_M13_INTERVERTEB	Other intervertebral disc disorders	Weighted mode	5	0.225843	0.0884114	0.0630071	0.0525566	0.399129	1.25338	1.05396	1.49053
ieu-a-103	Waist circumference	finngen_R10_M13_INTERVERTEB	Other intervertebral disc disorders	MR Egger	3	1.14772	0.975776	0.448564	-0.7648	3.06024	3.151	0.465427	21.3327
ieu-a-103	Waist circumference	finngen_R10_M13_INTERVERTEB	Other intervertebral disc disorders	Weighted median	3	0.290074	0.0975936	0.00295608	0.0987909	0.481358	1.33653	1.10384	1.61827
ieu-a-103	Waist circumference	finngen_R10_M13_INTERVERTEB	Other intervertebral disc disorders	Inverse variance weighted	3	0.251721	0.0943549	0.00763469	0.0667856	0.436657	1.28624	1.06907	1.54753
ieu-a-103	Waist circumference	finngen_R10_M13_INTERVERTEB	Other intervertebral disc disorders	Simple mode	3	0.300503	0.129197	0.145546	0.0472765	0.553729	1.35054	1.04841	1.73973
ieu-a-103	Waist circumference	finngen_R10_M13_INTERVERTEB	Other intervertebral disc disorders	Weighted mode	3	0.315172	0.102813	0.0919697	0.113659	0.516684	1.37049	1.12037	1.67646
ukb-e-49_AFR	Hip circumference	finngen_R10_M13_INTERVERTEB	Other intervertebral disc disorders	MR Egger	16	-0.000259575	0.0534925	0.996197	-0.105105	0.104586	0.99974	0.90023	1.11025
ukb-e-49_AFR	Hip circumference	finngen_R10_M13_INTERVERTEB	Other intervertebral disc disorders	Weighted median	16	-0.0230124	0.0305722	0.451617	-0.082934	0.0369092	0.97725	0.920412	1.0376
ukb-e-49_AFR	Hip circumference	finngen_R10_M13_INTERVERTEB	Other intervertebral disc disorders	Inverse variance weighted	16	0.0115839	0.0213457	0.587349	-0.0302536	0.0534214	1.01165	0.970199	1.05487
ukb-e-49_AFR	Hip circumference	finngen_R10_M13_INTERVERTEB	Other intervertebral disc disorders	Simple mode	16	-0.00234688	0.0517788	0.964446	-0.103833	0.0991397	0.997656	0.901375	1.10422
ukb-e-49_AFR	Hip circumference	finngen_R10_M13_INTERVERTEB	Other intervertebral disc disorders	Weighted mode	16	-0.0293556	0.0349701	0.414397	-0.097897	0.0391858	0.971071	0.906742	1.03996
ukb-e-49_EAS	Hip circumference	finngen_R10_M13_INTERVERTEB	Other intervertebral disc disorders	MR Egger	5	-0.036989	0.0545128	0.546084	-0.143834	0.069856	0.963687	0.866031	1.07235
ukb-e-49_EAS	Hip circumference	finngen_R10_M13_INTERVERTEB	Other intervertebral disc disorders	Weighted median	5	-0.0114474	0.0321191	0.721536	-0.0744008	0.0515059	0.988618	0.9283	1.05286
ukb-e-49_EAS	Hip circumference	finngen_R10_M13_INTERVERTEB	Other intervertebral disc disorders	Inverse variance weighted	5	-0.0148289	0.0258486	0.566184	-0.0654921	0.0358344	0.985281	0.936606	1.03648
ukb-e-49_EAS	Hip circumference	finngen_R10_M13_INTERVERTEB	Other intervertebral disc disorders	Simple mode	5	0.00250927	0.0480379	0.960846	-0.091645	0.0966635	1.00251	0.912429	1.10149
ukb-e-49_EAS	Hip circumference	finngen_R10_M13_INTERVERTEB	Other intervertebral disc disorders	Weighted mode	5	-0.00717037	0.0375512	0.857866	-0.0807707	0.06643	0.992855	0.922405	1.06869
ukb-e-49_MID	Hip circumference	finngen_R10_M13_INTERVERTEB	Other intervertebral disc disorders	MR Egger	27	0.00683854	0.0180261	0.707616	-0.0284925	0.0421696	1.00686	0.97191	1.04307
ukb-e-49_MID	Hip circumference	finngen_R10_M13_INTERVERTEB	Other intervertebral disc disorders	Weighted median	27	0.0119042	0.0111292	0.284783	-0.00990907	0.0337175	1.01198	0.99014	1.03429
ukb-e-49_MID	Hip circumference	finngen_R10_M13_INTERVERTEB	Other intervertebral disc disorders	Inverse variance weighted	27	-0.000967981	0.00886011	0.913003	-0.0183338	0.0163978	0.999032	0.981833	1.01653
ukb-e-49_MID	Hip circumference	finngen_R10_M13_INTERVERTEB	Other intervertebral disc disorders	Simple mode	27	0.0137612	0.0185841	0.465642	-0.0226636	0.050186	1.01386	0.977591	1.05147
ukb-e-49_MID	Hip circumference	finngen_R10_M13_INTERVERTEB	Other intervertebral disc disorders	Weighted mode	27	0.0115868	0.0131132	0.385013	-0.0141152	0.0372887	1.01165	0.985984	1.03799
ebi-a-GCST90095035	Waist-to-hip ratio adjusted for BMI	finngen_R10_M13_INTERVERTEB	Other intervertebral disc disorders	MR Egger	34	-0.071837	0.133745	0.594901	-0.333977	0.190303	0.930683	0.71607	1.20962
ebi-a-GCST90095035	Waist-to-hip ratio adjusted for BMI	finngen_R10_M13_INTERVERTEB	Other intervertebral disc disorders	Weighted median	34	0.0313293	0.05438	0.564535	-0.0752554	0.137914	1.03183	0.927507	1.14788
ebi-a-GCST90095035	Waist-to-hip ratio adjusted for BMI	finngen_R10_M13_INTERVERTEB	Other intervertebral disc disorders	Inverse variance weighted	34	-0.0256811	0.0388571	0.50867	-0.101841	0.0504789	0.974646	0.903173	1.05177
ebi-a-GCST90095035	Waist-to-hip ratio adjusted for BMI	finngen_R10_M13_INTERVERTEB	Other intervertebral disc disorders	Simple mode	34	0.0758407	0.11295	0.506606	-0.145542	0.297223	1.07879	0.864554	1.34612
ebi-a-GCST90095035	Waist-to-hip ratio adjusted for BMI	finngen_R10_M13_INTERVERTEB	Other intervertebral disc disorders	Weighted mode	34	0.0660061	0.104665	0.532618	-0.139137	0.27115	1.06823	0.870108	1.31147

## Sheet: Table S5
Table S5 Reverse MR analysis of the causal relationship between waist-hip characteristics and IVDD
exposure.id	exposure	outcome.id	outcome	method	nsnp	b	se	pval	lo_ci	up_ci	or	or_lci95	or_uci95
finngen_R10_M13_INTERVERTEB	Other intervertebral disc disorders	ebi-a-GCST90016672	Abdominal subcutaneous adipose tissue volume	MR Egger	40	-0.10033	0.121739	0.415	-0.338938	0.138277	0.904538	0.712526	1.14829
finngen_R10_M13_INTERVERTEB	Other intervertebral disc disorders	ebi-a-GCST90016672	Abdominal subcutaneous adipose tissue volume	Weighted median	40	-0.0176684	0.0363689	0.627102	-0.0889513	0.0536146	0.982487	0.91489	1.05508
finngen_R10_M13_INTERVERTEB	Other intervertebral disc disorders	ebi-a-GCST90016672	Abdominal subcutaneous adipose tissue volume	Inverse variance weighted	40	-0.000589048	0.024832	0.981075	-0.0492598	0.0480817	0.999411	0.951934	1.04926
finngen_R10_M13_INTERVERTEB	Other intervertebral disc disorders	ebi-a-GCST90016672	Abdominal subcutaneous adipose tissue volume	Simple mode	40	-0.0188427	0.076298	0.806233	-0.168387	0.130701	0.981334	0.845027	1.13963
finngen_R10_M13_INTERVERTEB	Other intervertebral disc disorders	ebi-a-GCST90016672	Abdominal subcutaneous adipose tissue volume	Weighted mode	40	-0.0258356	0.0685189	0.708175	-0.160133	0.108462	0.974495	0.852031	1.11456
finngen_R10_M13_INTERVERTEB	Other intervertebral disc disorders	ieu-a-73	Waist-to-hip ratio	MR Egger	25	0.0174399	0.136553	0.899484	-0.250204	0.285084	1.01759	0.778642	1.32987
finngen_R10_M13_INTERVERTEB	Other intervertebral disc disorders	ieu-a-73	Waist-to-hip ratio	Weighted median	25	-0.00861326	0.026788	0.747806	-0.0611178	0.0438913	0.991424	0.940712	1.04487
finngen_R10_M13_INTERVERTEB	Other intervertebral disc disorders	ieu-a-73	Waist-to-hip ratio	Inverse variance weighted	25	0.000871761	0.0247181	0.971866	-0.0475757	0.0493192	1.00087	0.953538	1.05056
finngen_R10_M13_INTERVERTEB	Other intervertebral disc disorders	ieu-a-73	Waist-to-hip ratio	Simple mode	25	-0.0258184	0.0610234	0.675997	-0.145424	0.0937875	0.974512	0.864655	1.09833
finngen_R10_M13_INTERVERTEB	Other intervertebral disc disorders	ieu-a-73	Waist-to-hip ratio	Weighted mode	25	-0.0223107	0.0617629	0.721087	-0.143366	0.0987446	0.977936	0.866437	1.10378
finngen_R10_M13_INTERVERTEB	Other intervertebral disc disorders	ieu-a-75	Waist-to-hip ratio	MR Egger	25	0.161921	0.153561	0.302632	-0.139058	0.4629	1.17577	0.870177	1.58867
finngen_R10_M13_INTERVERTEB	Other intervertebral disc disorders	ieu-a-75	Waist-to-hip ratio	Weighted median	25	0.037976	0.0323953	0.24109	-0.0255189	0.101471	1.03871	0.974804	1.1068
finngen_R10_M13_INTERVERTEB	Other intervertebral disc disorders	ieu-a-75	Waist-to-hip ratio	Inverse variance weighted	25	0.0229164	0.0286235	0.423354	-0.0331856	0.0790184	1.02318	0.967359	1.08222
finngen_R10_M13_INTERVERTEB	Other intervertebral disc disorders	ieu-a-75	Waist-to-hip ratio	Simple mode	25	0.0693636	0.0694777	0.328066	-0.0668127	0.20554	1.07183	0.93537	1.22819
finngen_R10_M13_INTERVERTEB	Other intervertebral disc disorders	ieu-a-75	Waist-to-hip ratio	Weighted mode	25	0.0787489	0.0698599	0.270785	-0.0581765	0.215674	1.08193	0.943483	1.2407
finngen_R10_M13_INTERVERTEB	Other intervertebral disc disorders	ieu-a-102	Waist circumference	MR Egger	25	-0.0279941	0.183983	0.880391	-0.388601	0.332612	0.972394	0.678005	1.39461
finngen_R10_M13_INTERVERTEB	Other intervertebral disc disorders	ieu-a-102	Waist circumference	Weighted median	25	0.0117242	0.0456156	0.797161	-0.0776824	0.101131	1.01179	0.925258	1.10642
finngen_R10_M13_INTERVERTEB	Other intervertebral disc disorders	ieu-a-102	Waist circumference	Inverse variance weighted	25	0.0276235	0.0340785	0.417605	-0.0391704	0.0944173	1.02801	0.961587	1.09902
finngen_R10_M13_INTERVERTEB	Other intervertebral disc disorders	ieu-a-102	Waist circumference	Simple mode	25	-0.0114027	0.0907205	0.901024	-0.189215	0.166409	0.988662	0.827609	1.18106
finngen_R10_M13_INTERVERTEB	Other intervertebral disc disorders	ieu-a-102	Waist circumference	Weighted mode	25	-0.0307607	0.0912903	0.739079	-0.20969	0.148168	0.969708	0.810836	1.15971
finngen_R10_M13_INTERVERTEB	Other intervertebral disc disorders	ukb-e-21001_CSA	Body mass index (BMI)	MR Egger	40	0.321358	0.256022	0.217072	-0.180446	0.823162	1.379	0.834898	2.27769
finngen_R10_M13_INTERVERTEB	Other intervertebral disc disorders	ukb-e-21001_CSA	Body mass index (BMI)	Weighted median	40	-0.0175483	0.0733859	0.81101	-0.161385	0.126288	0.982605	0.850965	1.13461
finngen_R10_M13_INTERVERTEB	Other intervertebral disc disorders	ukb-e-21001_CSA	Body mass index (BMI)	Inverse variance weighted	40	0.0181034	0.0503285	0.719068	-0.0805404	0.116747	1.01827	0.922618	1.12384
finngen_R10_M13_INTERVERTEB	Other intervertebral disc disorders	ukb-e-21001_CSA	Body mass index (BMI)	Simple mode	40	0.115946	0.140601	0.414588	-0.159632	0.391523	1.12293	0.852458	1.47923
finngen_R10_M13_INTERVERTEB	Other intervertebral disc disorders	ukb-e-21001_CSA	Body mass index (BMI)	Weighted mode	40	0.00269445	0.153603	0.986094	-0.298367	0.303756	1.0027	0.742029	1.35494
finngen_R10_M13_INTERVERTEB	Other intervertebral disc disorders	ukb-e-21001_MID	Body mass index (BMI)	MR Egger	40	0.0283941	0.596875	0.962307	-1.14148	1.19827	1.0288	0.319346	3.31437
finngen_R10_M13_INTERVERTEB	Other intervertebral disc disorders	ukb-e-21001_MID	Body mass index (BMI)	Weighted median	40	0.132017	0.175009	0.450643	-0.211001	0.475034	1.14113	0.809774	1.60807
finngen_R10_M13_INTERVERTEB	Other intervertebral disc disorders	ukb-e-21001_MID	Body mass index (BMI)	Inverse variance weighted	40	0.105021	0.120833	0.384769	-0.131812	0.341855	1.11073	0.876506	1.40756
finngen_R10_M13_INTERVERTEB	Other intervertebral disc disorders	ukb-e-21001_MID	Body mass index (BMI)	Simple mode	40	0.13944	0.347621	0.690516	-0.541897	0.820778	1.14963	0.581644	2.27227
finngen_R10_M13_INTERVERTEB	Other intervertebral disc disorders	ukb-e-21001_MID	Body mass index (BMI)	Weighted mode	40	0.166367	0.301498	0.584233	-0.424569	0.757304	1.18101	0.654051	2.13252
finngen_R10_M13_INTERVERTEB	Other intervertebral disc disorders	ukb-e-23104_CSA	Body mass index (BMI)	MR Egger	40	0.229108	0.256044	0.376529	-0.272739	0.730955	1.25748	0.761291	2.07706
finngen_R10_M13_INTERVERTEB	Other intervertebral disc disorders	ukb-e-23104_CSA	Body mass index (BMI)	Weighted median	40	-0.00139123	0.0698793	0.984116	-0.138355	0.135572	0.99861	0.87079	1.14519
finngen_R10_M13_INTERVERTEB	Other intervertebral disc disorders	ukb-e-23104_CSA	Body mass index (BMI)	Inverse variance weighted	40	0.0217388	0.0503506	0.665924	-0.0769483	0.120426	1.02198	0.925938	1.12798
finngen_R10_M13_INTERVERTEB	Other intervertebral disc disorders	ukb-e-23104_CSA	Body mass index (BMI)	Simple mode	40	-0.0531338	0.141897	0.710096	-0.331253	0.224985	0.948253	0.718024	1.2523
finngen_R10_M13_INTERVERTEB	Other intervertebral disc disorders	ukb-e-23104_CSA	Body mass index (BMI)	Weighted mode	40	-0.0363518	0.130987	0.782844	-0.293085	0.220382	0.964301	0.745958	1.24655
finngen_R10_M13_INTERVERTEB	Other intervertebral disc disorders	ukb-e-23104_MID	Body mass index (BMI)	MR Egger	40	-0.065303	0.605578	0.914693	-1.25224	1.12163	0.936784	0.285865	3.06986
finngen_R10_M13_INTERVERTEB	Other intervertebral disc disorders	ukb-e-23104_MID	Body mass index (BMI)	Weighted median	40	0.146857	0.172676	0.39506	-0.191588	0.485303	1.15819	0.825647	1.62467
finngen_R10_M13_INTERVERTEB	Other intervertebral disc disorders	ukb-e-23104_MID	Body mass index (BMI)	Inverse variance weighted	40	0.0699028	0.122618	0.568619	-0.170428	0.310234	1.0724	0.843304	1.36374
finngen_R10_M13_INTERVERTEB	Other intervertebral disc disorders	ukb-e-23104_MID	Body mass index (BMI)	Simple mode	40	0.149475	0.352728	0.674063	-0.541871	0.840821	1.16122	0.581659	2.31827
finngen_R10_M13_INTERVERTEB	Other intervertebral disc disorders	ukb-e-23104_MID	Body mass index (BMI)	Weighted mode	40	0.185979	0.308173	0.549676	-0.418039	0.789998	1.2044	0.658336	2.20339
finngen_R10_M13_INTERVERTEB	Other intervertebral disc disorders	ieu-a-103	Waist circumference	MR Egger	25	0.171535	0.160806	0.297166	-0.143644	0.486714	1.18713	0.866196	1.62696
finngen_R10_M13_INTERVERTEB	Other intervertebral disc disorders	ieu-a-103	Waist circumference	Weighted median	25	0.013454	0.0423871	0.750934	-0.0696247	0.0965326	1.01354	0.932744	1.10135
finngen_R10_M13_INTERVERTEB	Other intervertebral disc disorders	ieu-a-103	Waist circumference	Inverse variance weighted	25	0.0598056	0.0300153	0.0463159	0.000975587	0.118636	1.06163	1.00098	1.12596
finngen_R10_M13_INTERVERTEB	Other intervertebral disc disorders	ieu-a-103	Waist circumference	Simple mode	25	-0.0293719	0.0900113	0.747016	-0.205794	0.14705	0.971055	0.814001	1.15841
finngen_R10_M13_INTERVERTEB	Other intervertebral disc disorders	ieu-a-103	Waist circumference	Weighted mode	25	-0.0293719	0.0893158	0.745118	-0.204431	0.145687	0.971055	0.815111	1.15683
finngen_R10_M13_INTERVERTEB	Other intervertebral disc disorders	ukb-e-49_AFR	Hip circumference	MR Egger	36	0.18541	0.363548	0.613345	-0.527144	0.897965	1.20371	0.590288	2.4546
finngen_R10_M13_INTERVERTEB	Other intervertebral disc disorders	ukb-e-49_AFR	Hip circumference	Weighted median	36	0.0314223	0.10229	0.7587	-0.169066	0.23191	1.03192	0.844453	1.26101
finngen_R10_M13_INTERVERTEB	Other intervertebral disc disorders	ukb-e-49_AFR	Hip circumference	Inverse variance weighted	36	0.0469195	0.0706782	0.506788	-0.0916097	0.185449	1.04804	0.912461	1.20376
finngen_R10_M13_INTERVERTEB	Other intervertebral disc disorders	ukb-e-49_AFR	Hip circumference	Simple mode	36	0.00914829	0.182935	0.9604	-0.349404	0.3677	1.00919	0.705109	1.44441
finngen_R10_M13_INTERVERTEB	Other intervertebral disc disorders	ukb-e-49_AFR	Hip circumference	Weighted mode	36	0.0595284	0.159074	0.7105	-0.252257	0.371314	1.06134	0.777045	1.44964
finngen_R10_M13_INTERVERTEB	Other intervertebral disc disorders	ukb-e-49_EAS	Hip circumference	MR Egger	34	-0.302181	0.533854	0.575318	-1.34853	0.744173	0.739205	0.259621	2.1047
finngen_R10_M13_INTERVERTEB	Other intervertebral disc disorders	ukb-e-49_EAS	Hip circumference	Weighted median	34	-0.17901	0.134478	0.183142	-0.442587	0.0845678	0.836098	0.642372	1.08825
finngen_R10_M13_INTERVERTEB	Other intervertebral disc disorders	ukb-e-49_EAS	Hip circumference	Inverse variance weighted	34	-0.13855	0.0960056	0.14898	-0.326721	0.0496212	0.87062	0.721285	1.05087
finngen_R10_M13_INTERVERTEB	Other intervertebral disc disorders	ukb-e-49_EAS	Hip circumference	Simple mode	34	-0.210073	0.234935	0.377704	-0.670547	0.2504	0.810525	0.511429	1.28454
finngen_R10_M13_INTERVERTEB	Other intervertebral disc disorders	ukb-e-49_EAS	Hip circumference	Weighted mode	34	-0.249344	0.208864	0.241064	-0.658718	0.16003	0.779312	0.517514	1.17355
finngen_R10_M13_INTERVERTEB	Other intervertebral disc disorders	ukb-e-49_MID	Hip circumference	MR Egger	40	-0.471645	0.623886	0.454323	-1.69446	0.751172	0.623975	0.183698	2.11948
finngen_R10_M13_INTERVERTEB	Other intervertebral disc disorders	ukb-e-49_MID	Hip circumference	Weighted median	40	0.225346	0.181717	0.214942	-0.13082	0.581511	1.25276	0.877376	1.78874
finngen_R10_M13_INTERVERTEB	Other intervertebral disc disorders	ukb-e-49_MID	Hip circumference	Inverse variance weighted	40	0.241113	0.126375	0.056403	-0.00658303	0.488808	1.27266	0.993439	1.63037
finngen_R10_M13_INTERVERTEB	Other intervertebral disc disorders	ukb-e-49_MID	Hip circumference	Simple mode	40	0.302663	0.347779	0.389476	-0.378983	0.984308	1.35346	0.684557	2.67596
finngen_R10_M13_INTERVERTEB	Other intervertebral disc disorders	ukb-e-49_MID	Hip circumference	Weighted mode	40	0.232433	0.29371	0.433515	-0.343238	0.808105	1.26167	0.709469	2.24365
finngen_R10_M13_INTERVERTEB	Other intervertebral disc disorders	ebi-a-GCST90095035	Waist-to-hip ratio adjusted for BMI	MR Egger	35	-0.0277278	0.146111	0.850651	-0.314106	0.258651	0.972653	0.730441	1.29518
finngen_R10_M13_INTERVERTEB	Other intervertebral disc disorders	ebi-a-GCST90095035	Waist-to-hip ratio adjusted for BMI	Weighted median	35	0.0147751	0.0400685	0.712317	-0.0637591	0.0933093	1.01488	0.938231	1.0978
finngen_R10_M13_INTERVERTEB	Other intervertebral disc disorders	ebi-a-GCST90095035	Waist-to-hip ratio adjusted for BMI	Inverse variance weighted	35	-0.0382294	0.0293859	0.193278	-0.0958258	0.019367	0.962492	0.908622	1.01956
finngen_R10_M13_INTERVERTEB	Other intervertebral disc disorders	ebi-a-GCST90095035	Waist-to-hip ratio adjusted for BMI	Simple mode	35	0.039801	0.0782389	0.614241	-0.113547	0.193149	1.0406	0.892662	1.21306
finngen_R10_M13_INTERVERTEB	Other intervertebral disc disorders	ebi-a-GCST90095035	Waist-to-hip ratio adjusted for BMI	Weighted mode	35	0.0443793	0.0725032	0.544542	-0.0977269	0.186486	1.04538	0.906897	1.20501

## Sheet: Table S6
Table S6 Association of dietary patterns with IVDD
exposure.id	exposure	outcome.id	outcome	method	nsnp	b	se	pval	lo_ci	up_ci	or	or_lci95	or_uci95
ukb-b-5779	Alcohol intake frequency.	finngen_R10_M13_INTERVERTEB	Other intervertebral disc disorders	MR Egger	288	0.271512	0.115901	0.0198344	0.0443462	0.498678	1.31195	1.04534	1.64654
ukb-b-5779	Alcohol intake frequency.	finngen_R10_M13_INTERVERTEB	Other intervertebral disc disorders	Weighted median	288	0.129044	0.0491004	0.00858487	0.0328068	0.225281	1.13774	1.03335	1.25267
ukb-b-5779	Alcohol intake frequency.	finngen_R10_M13_INTERVERTEB	Other intervertebral disc disorders	Inverse variance weighted	288	0.198032	0.0372941	1.0961e-07	0.124936	0.271129	1.219	1.13308	1.31144
ukb-b-5779	Alcohol intake frequency.	finngen_R10_M13_INTERVERTEB	Other intervertebral disc disorders	Simple mode	288	0.094653	0.144811	0.513874	-0.189177	0.378483	1.09928	0.82764	1.46007
ukb-b-5779	Alcohol intake frequency.	finngen_R10_M13_INTERVERTEB	Other intervertebral disc disorders	Weighted mode	288	0.124995	0.107008	0.243737	-0.0847396	0.33473	1.13314	0.918752	1.39756
ukb-b-3460	Alcohol intake versus 10 years previously	finngen_R10_M13_INTERVERTEB	Other intervertebral disc disorders	MR Egger	98	0.126393	0.363352	0.728712	-0.585778	0.838564	1.13473	0.556673	2.31304
ukb-b-3460	Alcohol intake versus 10 years previously	finngen_R10_M13_INTERVERTEB	Other intervertebral disc disorders	Weighted median	98	0.410814	0.147199	0.00525653	0.122304	0.699323	1.50804	1.1301	2.01239
ukb-b-3460	Alcohol intake versus 10 years previously	finngen_R10_M13_INTERVERTEB	Other intervertebral disc disorders	Inverse variance weighted	98	0.53164	0.1138	2.98691e-06	0.308593	0.754688	1.70172	1.36151	2.12695
ukb-b-3460	Alcohol intake versus 10 years previously	finngen_R10_M13_INTERVERTEB	Other intervertebral disc disorders	Simple mode	98	0.178349	0.375427	0.635815	-0.557488	0.914186	1.19524	0.572646	2.49474
ukb-b-3460	Alcohol intake versus 10 years previously	finngen_R10_M13_INTERVERTEB	Other intervertebral disc disorders	Weighted mode	98	0.240461	0.33625	0.476249	-0.418588	0.89951	1.27184	0.657975	2.4584
ukb-b-4043	Mushroom intake	finngen_R10_M13_INTERVERTEB	Other intervertebral disc disorders	MR Egger	23	0.259195	0.146587	0.091555	-0.0281163	0.546505	1.29589	0.972275	1.72721
ukb-b-4043	Mushroom intake	finngen_R10_M13_INTERVERTEB	Other intervertebral disc disorders	Weighted median	23	0.207493	0.101672	0.0412696	0.00821617	0.406769	1.23059	1.00825	1.50196
ukb-b-4043	Mushroom intake	finngen_R10_M13_INTERVERTEB	Other intervertebral disc disorders	Inverse variance weighted	23	0.173642	0.0732644	0.0177846	0.0300437	0.31724	1.18963	1.0305	1.37333
ukb-b-4043	Mushroom intake	finngen_R10_M13_INTERVERTEB	Other intervertebral disc disorders	Simple mode	23	0.20729	0.162635	0.215758	-0.111474	0.526054	1.23034	0.894515	1.69224
ukb-b-4043	Mushroom intake	finngen_R10_M13_INTERVERTEB	Other intervertebral disc disorders	Weighted mode	23	0.228225	0.139294	0.115554	-0.044791	0.50124	1.25637	0.956197	1.65077
ukb-b-29	Porridge intake	finngen_R10_M13_INTERVERTEB	Other intervertebral disc disorders	MR Egger	25	0.207284	0.198733	0.307775	-0.182233	0.596802	1.23033	0.833407	1.8163
ukb-b-29	Porridge intake	finngen_R10_M13_INTERVERTEB	Other intervertebral disc disorders	Weighted median	25	0.233126	0.118023	0.0482394	0.00180029	0.464451	1.26254	1.0018	1.59114
ukb-b-29	Porridge intake	finngen_R10_M13_INTERVERTEB	Other intervertebral disc disorders	Inverse variance weighted	25	0.178608	0.0862041	0.0382725	0.00964836	0.347569	1.19555	1.0097	1.41562
ukb-b-29	Porridge intake	finngen_R10_M13_INTERVERTEB	Other intervertebral disc disorders	Simple mode	25	0.225175	0.205732	0.284595	-0.178059	0.62841	1.25254	0.836893	1.87463
ukb-b-29	Porridge intake	finngen_R10_M13_INTERVERTEB	Other intervertebral disc disorders	Weighted mode	25	0.230694	0.173769	0.196804	-0.109893	0.571282	1.25947	0.89593	1.77053
ukb-b-3291	Standard tea intake	finngen_R10_M13_INTERVERTEB	Other intervertebral disc disorders	MR Egger	29	0.00219297	0.000987574	0.0349623	0.000257329	0.00412862	1.0022	1.00026	1.00414
ukb-b-3291	Standard tea intake	finngen_R10_M13_INTERVERTEB	Other intervertebral disc disorders	Weighted median	29	0.000988189	0.000494369	0.0456201	1.92267e-05	0.00195715	1.00099	1.00002	1.00196
ukb-b-3291	Standard tea intake	finngen_R10_M13_INTERVERTEB	Other intervertebral disc disorders	Inverse variance weighted	29	0.000814917	0.000406395	0.0449379	1.83833e-05	0.00161145	1.00082	1.00002	1.00161
ukb-b-3291	Standard tea intake	finngen_R10_M13_INTERVERTEB	Other intervertebral disc disorders	Simple mode	29	0.000299845	0.00104059	0.775355	-0.00173971	0.0023394	1.0003	0.998262	1.00234
ukb-b-3291	Standard tea intake	finngen_R10_M13_INTERVERTEB	Other intervertebral disc disorders	Weighted mode	29	0.00150828	0.000808656	0.0726702	-7.66902e-05	0.00309324	1.00151	0.999923	1.0031
ukb-b-5427	White fish intake	finngen_R10_M13_INTERVERTEB	Other intervertebral disc disorders	MR Egger	14	0.204713	0.245898	0.421379	-0.277247	0.686674	1.22717	0.757867	1.9871
ukb-b-5427	White fish intake	finngen_R10_M13_INTERVERTEB	Other intervertebral disc disorders	Weighted median	14	0.0155808	0.210182	0.940907	-0.396377	0.427538	1.0157	0.672753	1.53348
ukb-b-5427	White fish intake	finngen_R10_M13_INTERVERTEB	Other intervertebral disc disorders	Inverse variance weighted	14	0.339989	0.153844	0.0271083	0.0384541	0.641523	1.40493	1.0392	1.89937
ukb-b-5427	White fish intake	finngen_R10_M13_INTERVERTEB	Other intervertebral disc disorders	Simple mode	14	0.721501	0.388888	0.0863662	-0.0407198	1.48372	2.05752	0.960098	4.40933
ukb-b-5427	White fish intake	finngen_R10_M13_INTERVERTEB	Other intervertebral disc disorders	Weighted mode	14	0.217107	0.230907	0.364239	-0.23547	0.669685	1.24248	0.790199	1.95362
ukb-b-4070	Apple intake	finngen_R10_M13_INTERVERTEB	Other intervertebral disc disorders	MR Egger	26	-0.220018	0.156873	0.173565	-0.52749	0.0874543	0.802505	0.590084	1.09139
ukb-b-4070	Apple intake	finngen_R10_M13_INTERVERTEB	Other intervertebral disc disorders	Weighted median	26	-0.167383	0.0761573	0.0279591	-0.316651	-0.0181147	0.845876	0.728585	0.982048
ukb-b-4070	Apple intake	finngen_R10_M13_INTERVERTEB	Other intervertebral disc disorders	Inverse variance weighted	26	-0.116225	0.0550947	0.0348967	-0.224211	-0.00823967	0.890275	0.799147	0.991794
ukb-b-4070	Apple intake	finngen_R10_M13_INTERVERTEB	Other intervertebral disc disorders	Simple mode	26	-0.241623	0.133554	0.0824651	-0.50339	0.0201429	0.785352	0.604478	1.02035
ukb-b-4070	Apple intake	finngen_R10_M13_INTERVERTEB	Other intervertebral disc disorders	Weighted mode	26	-0.224348	0.126946	0.0893904	-0.473162	0.0244669	0.799037	0.623029	1.02477
ukb-b-18788	Cereal bar intake	finngen_R10_M13_INTERVERTEB	Other intervertebral disc disorders	MR Egger	22	-0.0575683	0.13727	0.679409	-0.326618	0.211482	0.944057	0.721359	1.23551
ukb-b-18788	Cereal bar intake	finngen_R10_M13_INTERVERTEB	Other intervertebral disc disorders	Weighted median	22	-0.0384561	0.114823	0.737687	-0.263508	0.186596	0.962274	0.768351	1.20514
ukb-b-18788	Cereal bar intake	finngen_R10_M13_INTERVERTEB	Other intervertebral disc disorders	Inverse variance weighted	22	-0.155263	0.0779939	0.0465129	-0.308131	-0.00239508	0.85619	0.734819	0.997608
ukb-b-18788	Cereal bar intake	finngen_R10_M13_INTERVERTEB	Other intervertebral disc disorders	Simple mode	22	-0.380445	0.219948	0.0983558	-0.811543	0.050653	0.683557	0.444172	1.05196
ukb-b-18788	Cereal bar intake	finngen_R10_M13_INTERVERTEB	Other intervertebral disc disorders	Weighted mode	22	-0.0405678	0.140106	0.775	-0.315176	0.234041	0.960244	0.72966	1.2637
ukb-b-447	Danish pastry intake	finngen_R10_M13_INTERVERTEB	Other intervertebral disc disorders	MR Egger	29	-0.767261	0.437435	0.090776	-1.62463	0.0901103	0.464283	0.196984	1.0943
ukb-b-447	Danish pastry intake	finngen_R10_M13_INTERVERTEB	Other intervertebral disc disorders	Weighted median	29	-0.591454	0.298596	0.0476154	-1.1767	-0.00620634	0.553522	0.308294	0.993813
ukb-b-447	Danish pastry intake	finngen_R10_M13_INTERVERTEB	Other intervertebral disc disorders	Inverse variance weighted	29	-0.51227	0.202134	0.0112671	-0.908453	-0.116086	0.599134	0.403147	0.890398
ukb-b-447	Danish pastry intake	finngen_R10_M13_INTERVERTEB	Other intervertebral disc disorders	Simple mode	29	-0.582033	0.497659	0.252045	-1.55744	0.393378	0.558761	0.210674	1.48198
ukb-b-447	Danish pastry intake	finngen_R10_M13_INTERVERTEB	Other intervertebral disc disorders	Weighted mode	29	-0.518847	0.432315	0.240134	-1.36618	0.328491	0.595207	0.255078	1.38887
ukb-b-16576	Dried fruit intake	finngen_R10_M13_INTERVERTEB	Other intervertebral disc disorders	MR Egger	194	-0.543987	0.343368	0.114778	-1.21699	0.129013	0.580429	0.296121	1.13771
ukb-b-16576	Dried fruit intake	finngen_R10_M13_INTERVERTEB	Other intervertebral disc disorders	Weighted median	194	-0.308449	0.0998362	0.00200457	-0.504128	-0.11277	0.734585	0.604032	0.893356
ukb-b-16576	Dried fruit intake	finngen_R10_M13_INTERVERTEB	Other intervertebral disc disorders	Inverse variance weighted	194	-0.313154	0.0902446	0.000520339	-0.490034	-0.136275	0.731137	0.612606	0.872603
ukb-b-16576	Dried fruit intake	finngen_R10_M13_INTERVERTEB	Other intervertebral disc disorders	Simple mode	194	-0.406062	0.372383	0.276878	-1.13593	0.323809	0.666269	0.321122	1.38238
ukb-b-16576	Dried fruit intake	finngen_R10_M13_INTERVERTEB	Other intervertebral disc disorders	Weighted mode	194	-0.591193	0.362598	0.10464	-1.30189	0.1195	0.553666	0.272018	1.12693
ukb-b-19142	Espresso intake	finngen_R10_M13_INTERVERTEB	Other intervertebral disc disorders	MR Egger	56	-0.309114	0.162304	0.0621728	-0.62723	0.00900188	0.734097	0.534069	1.00904
ukb-b-19142	Espresso intake	finngen_R10_M13_INTERVERTEB	Other intervertebral disc disorders	Weighted median	56	-0.262977	0.139898	0.0601381	-0.537176	0.0112226	0.76876	0.584396	1.01129
ukb-b-19142	Espresso intake	finngen_R10_M13_INTERVERTEB	Other intervertebral disc disorders	Inverse variance weighted	56	-0.305254	0.0921643	0.00092609	-0.485896	-0.124612	0.736936	0.615146	0.882839
ukb-b-19142	Espresso intake	finngen_R10_M13_INTERVERTEB	Other intervertebral disc disorders	Simple mode	56	-0.2697	0.256359	0.297381	-0.772163	0.232763	0.763609	0.462013	1.26208
ukb-b-19142	Espresso intake	finngen_R10_M13_INTERVERTEB	Other intervertebral disc disorders	Weighted mode	56	-0.298494	0.170849	0.086198	-0.633357	0.0363698	0.741935	0.530807	1.03704
ukb-b-14746	Lobster/crab intake	finngen_R10_M13_INTERVERTEB	Other intervertebral disc disorders	MR Egger	81	-0.506871	0.521334	0.33389	-1.52869	0.514944	0.602377	0.21682	1.67354
ukb-b-14746	Lobster/crab intake	finngen_R10_M13_INTERVERTEB	Other intervertebral disc disorders	Weighted median	81	-0.549961	0.397343	0.166329	-1.32875	0.228831	0.576972	0.264807	1.25713
ukb-b-14746	Lobster/crab intake	finngen_R10_M13_INTERVERTEB	Other intervertebral disc disorders	Inverse variance weighted	81	-0.603615	0.270669	0.0257417	-1.13413	-0.0731039	0.546831	0.321703	0.929504
ukb-b-14746	Lobster/crab intake	finngen_R10_M13_INTERVERTEB	Other intervertebral disc disorders	Simple mode	81	-0.936015	0.905759	0.304529	-2.7113	0.839272	0.392188	0.0664503	2.31468
ukb-b-14746	Lobster/crab intake	finngen_R10_M13_INTERVERTEB	Other intervertebral disc disorders	Weighted mode	81	-0.592291	0.660996	0.37291	-1.88784	0.703261	0.553059	0.151398	2.02033
ukb-b-18659	Other fruit intake	finngen_R10_M13_INTERVERTEB	Other intervertebral disc disorders	MR Egger	38	-0.375084	0.203703	0.0738263	-0.774342	0.0241749	0.687232	0.461007	1.02447
ukb-b-18659	Other fruit intake	finngen_R10_M13_INTERVERTEB	Other intervertebral disc disorders	Weighted median	38	-0.351798	0.159176	0.0270972	-0.663784	-0.0398124	0.703422	0.514899	0.96097
ukb-b-18659	Other fruit intake	finngen_R10_M13_INTERVERTEB	Other intervertebral disc disorders	Inverse variance weighted	38	-0.292896	0.108882	0.00714457	-0.506305	-0.0794872	0.7461	0.602718	0.92359
ukb-b-18659	Other fruit intake	finngen_R10_M13_INTERVERTEB	Other intervertebral disc disorders	Simple mode	38	-0.573193	0.320474	0.0818734	-1.20132	0.0549361	0.563723	0.300796	1.05647
ukb-b-18659	Other fruit intake	finngen_R10_M13_INTERVERTEB	Other intervertebral disc disorders	Weighted mode	38	-0.505462	0.288238	0.0877755	-1.07041	0.059484	0.603227	0.342868	1.06129

## Sheet: Table S7
Table S7 Reverse MR analysis of the causal relationship between dietary patterns and IVDD
exposure.id	exposure	outcome.id	outcome	method	nsnp	b	se	pval	lo_ci	up_ci	or	or_lci95	or_uci95
finngen_R10_M13_INTERVERTEB	Other intervertebral disc disorders	ukb-b-14746	Lobster/crab intake	MR Egger	40	0.00305607	0.0101305	0.764549	-0.0167998	0.0229119	1.00306	0.983341	1.02318
finngen_R10_M13_INTERVERTEB	Other intervertebral disc disorders	ukb-b-14746	Lobster/crab intake	Weighted median	40	-0.000856629	0.00311849	0.783552	-0.00696887	0.00525561	0.999144	0.993055	1.00527
finngen_R10_M13_INTERVERTEB	Other intervertebral disc disorders	ukb-b-14746	Lobster/crab intake	Inverse variance weighted	40	-0.00241912	0.00207256	0.243124	-0.00648133	0.0016431	0.997584	0.99354	1.00164
finngen_R10_M13_INTERVERTEB	Other intervertebral disc disorders	ukb-b-14746	Lobster/crab intake	Simple mode	40	0.00225677	0.00723537	0.756772	-0.0119246	0.0164381	1.00226	0.988146	1.01657
finngen_R10_M13_INTERVERTEB	Other intervertebral disc disorders	ukb-b-14746	Lobster/crab intake	Weighted mode	40	0.00292662	0.0058626	0.620442	-0.00856408	0.0144173	1.00293	0.991472	1.01452
finngen_R10_M13_INTERVERTEB	Other intervertebral disc disorders	ukb-b-16576	Dried fruit intake	MR Egger	40	-0.0435153	0.0368359	0.244812	-0.115714	0.0286829	0.957418	0.89073	1.0291
finngen_R10_M13_INTERVERTEB	Other intervertebral disc disorders	ukb-b-16576	Dried fruit intake	Weighted median	40	0.00904015	0.00856493	0.291204	-0.00774711	0.0258274	1.00908	0.992283	1.02616
finngen_R10_M13_INTERVERTEB	Other intervertebral disc disorders	ukb-b-16576	Dried fruit intake	Inverse variance weighted	40	0.00560111	0.0076284	0.4628	-0.00935055	0.0205528	1.00562	0.990693	1.02077
finngen_R10_M13_INTERVERTEB	Other intervertebral disc disorders	ukb-b-16576	Dried fruit intake	Simple mode	40	0.0170715	0.0166212	0.310707	-0.0155061	0.049649	1.01722	0.984613	1.0509
finngen_R10_M13_INTERVERTEB	Other intervertebral disc disorders	ukb-b-16576	Dried fruit intake	Weighted mode	40	0.0148982	0.0144926	0.310289	-0.0135073	0.0433038	1.01501	0.986584	1.04426
finngen_R10_M13_INTERVERTEB	Other intervertebral disc disorders	ukb-b-18659	Other fruit intake	MR Egger	40	0.0521516	0.0490027	0.293927	-0.0438937	0.148197	1.05354	0.957056	1.15974
finngen_R10_M13_INTERVERTEB	Other intervertebral disc disorders	ukb-b-18659	Other fruit intake	Weighted median	40	0.00448581	0.0118756	0.705628	-0.0187903	0.0277619	1.0045	0.981385	1.02815
finngen_R10_M13_INTERVERTEB	Other intervertebral disc disorders	ukb-b-18659	Other fruit intake	Inverse variance weighted	40	0.0154989	0.00997151	0.120109	-0.00404526	0.035043	1.01562	0.995963	1.03566
finngen_R10_M13_INTERVERTEB	Other intervertebral disc disorders	ukb-b-18659	Other fruit intake	Simple mode	40	-0.00291415	0.031175	0.926003	-0.0640172	0.0581889	0.99709	0.937989	1.05992
finngen_R10_M13_INTERVERTEB	Other intervertebral disc disorders	ukb-b-18659	Other fruit intake	Weighted mode	40	-0.0109896	0.0294968	0.711486	-0.0688033	0.0468242	0.989071	0.93351	1.04794
finngen_R10_M13_INTERVERTEB	Other intervertebral disc disorders	ukb-b-18788	Cereal bar intake	MR Egger	40	0.093952	0.068013	0.175231	-0.0393536	0.227258	1.09851	0.961411	1.25515
finngen_R10_M13_INTERVERTEB	Other intervertebral disc disorders	ukb-b-18788	Cereal bar intake	Weighted median	40	0.0342911	0.0190592	0.0719889	-0.00306493	0.071647	1.03489	0.99694	1.07428
finngen_R10_M13_INTERVERTEB	Other intervertebral disc disorders	ukb-b-18788	Cereal bar intake	Inverse variance weighted	40	0.0199423	0.0139145	0.151798	-0.00732999	0.0472147	1.02014	0.992697	1.04835
finngen_R10_M13_INTERVERTEB	Other intervertebral disc disorders	ukb-b-18788	Cereal bar intake	Simple mode	40	0.0143622	0.0403886	0.724057	-0.0647996	0.0935239	1.01447	0.937255	1.09804
finngen_R10_M13_INTERVERTEB	Other intervertebral disc disorders	ukb-b-18788	Cereal bar intake	Weighted mode	40	0.0369244	0.0377959	0.334619	-0.0371555	0.111004	1.03761	0.963526	1.1174
finngen_R10_M13_INTERVERTEB	Other intervertebral disc disorders	ukb-b-19142	Espresso intake	MR Egger	40	0.00466776	0.0464919	0.920555	-0.0864565	0.095792	1.00468	0.917175	1.10053
finngen_R10_M13_INTERVERTEB	Other intervertebral disc disorders	ukb-b-19142	Espresso intake	Weighted median	40	-0.0127507	0.0117575	0.278154	-0.0357954	0.010294	0.98733	0.964838	1.01035
finngen_R10_M13_INTERVERTEB	Other intervertebral disc disorders	ukb-b-19142	Espresso intake	Inverse variance weighted	40	-0.0123982	0.00940598	0.187464	-0.0308339	0.00603753	0.987678	0.969637	1.00606
finngen_R10_M13_INTERVERTEB	Other intervertebral disc disorders	ukb-b-19142	Espresso intake	Simple mode	40	-0.0166205	0.0296653	0.578502	-0.0747645	0.0415236	0.983517	0.927962	1.0424
finngen_R10_M13_INTERVERTEB	Other intervertebral disc disorders	ukb-b-19142	Espresso intake	Weighted mode	40	-0.0216926	0.0280878	0.444584	-0.0767448	0.0333595	0.978541	0.926126	1.03392
finngen_R10_M13_INTERVERTEB	Other intervertebral disc disorders	ukb-b-29	Porridge intake	MR Egger	40	0.0234411	0.075899	0.759126	-0.125321	0.172203	1.02372	0.882214	1.18792
finngen_R10_M13_INTERVERTEB	Other intervertebral disc disorders	ukb-b-29	Porridge intake	Weighted median	40	-0.0202791	0.0205184	0.322986	-0.0604951	0.0199369	0.979925	0.941298	1.02014
finngen_R10_M13_INTERVERTEB	Other intervertebral disc disorders	ukb-b-29	Porridge intake	Inverse variance weighted	40	0.00169927	0.0153446	0.911822	-0.0283761	0.0317746	1.0017	0.972023	1.03228
finngen_R10_M13_INTERVERTEB	Other intervertebral disc disorders	ukb-b-29	Porridge intake	Simple mode	40	-0.0481593	0.0365226	0.194989	-0.119744	0.023425	0.952982	0.887148	1.0237
finngen_R10_M13_INTERVERTEB	Other intervertebral disc disorders	ukb-b-29	Porridge intake	Weighted mode	40	-0.0469099	0.0360068	0.200282	-0.117483	0.0236635	0.954173	0.889155	1.02395
finngen_R10_M13_INTERVERTEB	Other intervertebral disc disorders	ukb-b-3291	Standard tea intake	MR Egger	40	5.74849	16.8991	0.735605	-27.3737	38.8707	313.715	1.29341e-12	7.60914e+16
finngen_R10_M13_INTERVERTEB	Other intervertebral disc disorders	ukb-b-3291	Standard tea intake	Weighted median	40	-4.76568	4.64845	0.30526	-13.8766	4.34528	0.00851707	9.40692e-07	77.114
finngen_R10_M13_INTERVERTEB	Other intervertebral disc disorders	ukb-b-3291	Standard tea intake	Inverse variance weighted	40	-4.01378	3.42824	0.24168	-10.7331	2.70557	0.018065	2.18103e-05	14.9628
finngen_R10_M13_INTERVERTEB	Other intervertebral disc disorders	ukb-b-3291	Standard tea intake	Simple mode	40	2.43371	9.96101	0.808261	-17.0899	21.9573	11.4011	3.78414e-08	3.43498e+09
finngen_R10_M13_INTERVERTEB	Other intervertebral disc disorders	ukb-b-3291	Standard tea intake	Weighted mode	40	-5.23701	9.77168	0.595045	-24.3895	13.9155	0.00531611	2.55725e-11	1.10513e+06
finngen_R10_M13_INTERVERTEB	Other intervertebral disc disorders	ukb-b-3460	Alcohol intake versus 10 years previously	MR Egger	40	-0.0366045	0.0310418	0.245648	-0.0974464	0.0242373	0.964057	0.907151	1.02453
finngen_R10_M13_INTERVERTEB	Other intervertebral disc disorders	ukb-b-3460	Alcohol intake versus 10 years previously	Weighted median	40	0.0029296	0.00807688	0.716818	-0.0129011	0.0187603	1.00293	0.987182	1.01894
finngen_R10_M13_INTERVERTEB	Other intervertebral disc disorders	ukb-b-3460	Alcohol intake versus 10 years previously	Inverse variance weighted	40	0.00774367	0.00645109	0.229997	-0.00490046	0.0203878	1.00777	0.995112	1.0206
finngen_R10_M13_INTERVERTEB	Other intervertebral disc disorders	ukb-b-3460	Alcohol intake versus 10 years previously	Simple mode	40	-0.00778461	0.0192592	0.688272	-0.0455326	0.0299634	0.992246	0.955488	1.03042
finngen_R10_M13_INTERVERTEB	Other intervertebral disc disorders	ukb-b-3460	Alcohol intake versus 10 years previously	Weighted mode	40	-0.00830325	0.0179299	0.64587	-0.0434458	0.0268393	0.991731	0.957484	1.0272
finngen_R10_M13_INTERVERTEB	Other intervertebral disc disorders	ukb-b-4043	Mushroom intake	MR Egger	40	0.0273834	0.0806398	0.736044	-0.130671	0.185437	1.02776	0.877507	1.20374
finngen_R10_M13_INTERVERTEB	Other intervertebral disc disorders	ukb-b-4043	Mushroom intake	Weighted median	40	-0.00955192	0.0225576	0.671971	-0.0537649	0.034661	0.990494	0.947655	1.03527
finngen_R10_M13_INTERVERTEB	Other intervertebral disc disorders	ukb-b-4043	Mushroom intake	Inverse variance weighted	40	0.00360107	0.0163042	0.825195	-0.0283552	0.0355573	1.00361	0.972043	1.0362
finngen_R10_M13_INTERVERTEB	Other intervertebral disc disorders	ukb-b-4043	Mushroom intake	Simple mode	40	-0.0129871	0.0485684	0.790572	-0.108181	0.082207	0.987097	0.897465	1.08568
finngen_R10_M13_INTERVERTEB	Other intervertebral disc disorders	ukb-b-4043	Mushroom intake	Weighted mode	40	-0.0143981	0.0458763	0.755311	-0.104316	0.0755195	0.985705	0.900941	1.07844
finngen_R10_M13_INTERVERTEB	Other intervertebral disc disorders	ukb-b-4070	Apple intake	MR Egger	40	-0.036711	0.0975091	0.708648	-0.227829	0.154407	0.963955	0.796261	1.16697
finngen_R10_M13_INTERVERTEB	Other intervertebral disc disorders	ukb-b-4070	Apple intake	Weighted median	40	0.0176793	0.0280068	0.527877	-0.037214	0.0725726	1.01784	0.96347	1.07527
finngen_R10_M13_INTERVERTEB	Other intervertebral disc disorders	ukb-b-4070	Apple intake	Inverse variance weighted	40	0.0233093	0.0199486	0.242618	-0.0157899	0.0624085	1.02358	0.984334	1.0644
finngen_R10_M13_INTERVERTEB	Other intervertebral disc disorders	ukb-b-4070	Apple intake	Simple mode	40	0.0156608	0.060739	0.797888	-0.103388	0.134709	1.01578	0.901777	1.1442
finngen_R10_M13_INTERVERTEB	Other intervertebral disc disorders	ukb-b-4070	Apple intake	Weighted mode	40	0.00588049	0.0523794	0.911187	-0.0967831	0.108544	1.0059	0.907753	1.11465
finngen_R10_M13_INTERVERTEB	Other intervertebral disc disorders	ukb-b-447	Danish pastry intake	MR Egger	40	-0.0141897	0.0259208	0.587287	-0.0649944	0.036615	0.985911	0.937073	1.03729
finngen_R10_M13_INTERVERTEB	Other intervertebral disc disorders	ukb-b-447	Danish pastry intake	Weighted median	40	-0.000896809	0.0077265	0.907598	-0.0160407	0.0142471	0.999104	0.984087	1.01435
finngen_R10_M13_INTERVERTEB	Other intervertebral disc disorders	ukb-b-447	Danish pastry intake	Inverse variance weighted	40	0.00256443	0.00530303	0.628685	-0.0078295	0.0129584	1.00257	0.992201	1.01304
finngen_R10_M13_INTERVERTEB	Other intervertebral disc disorders	ukb-b-447	Danish pastry intake	Simple mode	40	-0.00100694	0.0158381	0.949632	-0.0320496	0.0300357	0.998994	0.968459	1.03049
finngen_R10_M13_INTERVERTEB	Other intervertebral disc disorders	ukb-b-447	Danish pastry intake	Weighted mode	40	-0.00639304	0.0132958	0.633323	-0.0324528	0.0196667	0.993627	0.968068	1.01986
finngen_R10_M13_INTERVERTEB	Other intervertebral disc disorders	ukb-b-5427	White fish intake	MR Egger	40	-0.0222305	0.0404079	0.585434	-0.10143	0.0569689	0.978015	0.903544	1.05862
finngen_R10_M13_INTERVERTEB	Other intervertebral disc disorders	ukb-b-5427	White fish intake	Weighted median	40	-0.00178198	0.0115456	0.87734	-0.0244114	0.0208474	0.99822	0.975884	1.02107
finngen_R10_M13_INTERVERTEB	Other intervertebral disc disorders	ukb-b-5427	White fish intake	Inverse variance weighted	40	-0.00517618	0.00817999	0.526873	-0.021209	0.0108566	0.994837	0.979014	1.01092
finngen_R10_M13_INTERVERTEB	Other intervertebral disc disorders	ukb-b-5427	White fish intake	Simple mode	40	0.000976894	0.0228155	0.966066	-0.0437415	0.0456953	1.00098	0.957201	1.04676
finngen_R10_M13_INTERVERTEB	Other intervertebral disc disorders	ukb-b-5427	White fish intake	Weighted mode	40	-0.000986734	0.0228889	0.965834	-0.0458489	0.0438755	0.999014	0.955186	1.04485
finngen_R10_M13_INTERVERTEB	Other intervertebral disc disorders	ukb-b-5779	Alcohol intake frequency.	MR Egger	40	0.0240001	0.0929453	0.797633	-0.158173	0.206173	1.02429	0.853702	1.22897
finngen_R10_M13_INTERVERTEB	Other intervertebral disc disorders	ukb-b-5779	Alcohol intake frequency.	Weighted median	40	0.0020913	0.0165655	0.899539	-0.0303771	0.0345597	1.00209	0.97008	1.03516
finngen_R10_M13_INTERVERTEB	Other intervertebral disc disorders	ukb-b-5779	Alcohol intake frequency.	Inverse variance weighted	40	0.0335288	0.0187962	0.074455	-0.00331176	0.0703693	1.0341	0.996694	1.0729
finngen_R10_M13_INTERVERTEB	Other intervertebral disc disorders	ukb-b-5779	Alcohol intake frequency.	Simple mode	40	-0.0101025	0.0337618	0.766355	-0.0762756	0.0560707	0.989948	0.926561	1.05767
finngen_R10_M13_INTERVERTEB	Other intervertebral disc disorders	ukb-b-5779	Alcohol intake frequency.	Weighted mode	40	-0.0147063	0.0253488	0.565146	-0.06439	0.0349774	0.985401	0.937639	1.0356
Footnote
a) GWAS data sources: All exposure data were obtained from the IEU OpenGWAS database (primarily UK Biobank, with ≥95% European ancestry). IVDD data were sourced from FinnGen Release 9 (Finnish population). Sample sizes: WC (N=462,166), Mushroom intake (N=361,194), IVDD (N=336,439). Median age was 58 years across all cohorts. b) Instrument strength: F-statistic range 31–158; all SNPs met the F > 1…
